# Supplementary material for: Nanopore Sequencing for T-Cell Receptor Rearrangement Analysis in Cutaneous T-Cell Lymphoma
Source: Cancers (Basel). 2024 Nov 1;16(21):3700. doi: 10.3390/cancers16213700 (PMC11544856; doi:10.3390/cancers16213700)
Supplement: Supplementary file 1 [file cancers-16-03700-s001.zip]

Archive with 1 entries (1 files):
- cancers-3235044-supplementary.pdf
